# Supplementary material for: West Nile Virus, an Underdiagnosed Cause of Acute Fever of Unknown Origin and Neurological Disease among Hospitalized Patients in South Africa
Source: Viruses. 2023 Nov 2;15(11):2207. doi: 10.3390/v15112207 (PMC10674603; doi:10.3390/v15112207)
Supplement: Supplementary file 1 [file viruses-15-02207-s001.zip]

Archive with 1 entries (1 files):
- viruses-2664881-supplementary.pdf
